# Supplementary material for: Electronic Tongue for Direct Assessment of SARS-CoV-2-Free and Infected Human Saliva—A Feasibility Study
Source: Biosensors (Basel). 2023 Jul 7;13(7):717. doi: 10.3390/bios13070717 (PMC10377364; doi:10.3390/bios13070717)
Supplement: Supplementary file 1 [file biosensors-13-00717-s001.zip]

Archive with 1 entries (1 files):
- biosensors-2422029-supplementary.pdf
